# Supplementary material for: Comparative Transcriptomic Analysis of the Metabolism of Betalains and Flavonoids in Red Amaranth Hypocotyl under Blue Light and Dark Conditions
Source: Molecules. 2023 Jul 25;28(15):5627. doi: 10.3390/molecules28155627 (PMC10420052; doi:10.3390/molecules28155627)
Supplement: Supplementary file 1 [file molecules-28-05627-s001.zip]

Archive with 5 entries (5 files):
- molecules-2485957-supplementary.pdf
- Supplementary Table S1 Primers used for  qRT PCR.xls
- Supplementary Table S2 Statistics of alternative splicing events.xls
- Supplementary Table S3 Statistical data of the coding gene annotation.xls
- Supplementary Table S4 FPKM number of the gene.xls
