# Supplementary material for: Comparative Transcriptomic Analysis of the Metabolism of Betalains and Flavonoids in Red Amaranth Hypocotyl under Blue Light and Dark Conditions
Source: Molecules. 2023 Jul 25;28(15):5627. doi: 10.3390/molecules28155627 (PMC10420052; doi:10.3390/molecules28155627)
Supplement: Supplementary file 1 [file molecules-28-05627-s001.zip › Supplementary Table S1 Primers used for qRT PCR.xls]

## Sheet: Supplementary Table 1b
Supplementary Table S1 Primers used for qRT PCR
Gene name	Sense Primer（5′-3′）	Reverse primer（5′-3′）
DODA	CCTGCTCCCATGTACCAGTTCA	GCACCATGATCAAGTCCTCG
CYP76AD	CCTCATCGTTCATTCGCA	TCTTTGGCAACTTCTGCTGA
CHS	AGTCTTGTGAGGATGGGAAA	CACCAATGGGAACACTTTG
CHI	AACGCTGCCTCTATTGGGT	TTGCCCTTCCATTTCTGC
CYP73A	AGAGCAAGATTGGGTCAGAG	TGTTCCTGCGTTCATCAAC
DELLA	CAGGAGCGATTGAGAAAGTTC	TGAGTAATAATGGAGTGCCTCG
EF1a	GGGATGCTGGTATGGTGAA	ACGGGTCATTTCTTCTTCTGAG
