# Supplementary material for: Comparative Transcriptomic Analysis of the Metabolism of Betalains and Flavonoids in Red Amaranth Hypocotyl under Blue Light and Dark Conditions
Source: Molecules. 2023 Jul 25;28(15):5627. doi: 10.3390/molecules28155627 (PMC10420052; doi:10.3390/molecules28155627)
Supplement: Supplementary file 1 [file molecules-28-05627-s001.zip › Supplementary Table S2 Statistics of alternative splicing events.xls]

## Sheet: Sheet1
Supplementary Table S2 Statistics of alternative splicing events
Sample	AE	IR	MIR	MSKIP	SKIP	TSS	TTS	XAE	XIR	XMIR	XMSKIP	XSKIP
Dark1	1099	133	2	61	312	13534	13530	133	19	0	27	107
Dark2	1018	119	1	55	278	13433	13420	121	19	0	24	98
Dark3	997	112	2	50	282	13579	13577	116	18	0	26	100
Blue1	1005	118	2	56	273	13556	13530	116	18	0	25	94
Blue2	989	116	2	59	287	13556	13569	116	17	0	26	96
Blue3	986	117	1	54	291	13544	13532	119	17	0	22	98
