# Supplementary material for: Comparative Transcriptomic Analysis of the Metabolism of Betalains and Flavonoids in Red Amaranth Hypocotyl under Blue Light and Dark Conditions
Source: Molecules. 2023 Jul 25;28(15):5627. doi: 10.3390/molecules28155627 (PMC10420052; doi:10.3390/molecules28155627)
Supplement: Supplementary file 1 [file molecules-28-05627-s001.zip › Supplementary Table S3 Statistical data of the coding gene annotation.xls]

## Sheet: annotation_stat
Supplementary Table S3 Statistical data of the coding gene annotation
Values	Nr	Nt	Swiss-Prot	KEGG	KOG	GO	Intersection	Overall	Total
Number	33023	27431	25710	25710	26571	7641	5172	33168	34036
Percentage (%)	97.02	80.59	75.54	75.54	78.07	22.45	15.2	97.45	100
