# Supplementary material for: Comparative Transcriptomic Analysis of the Metabolism of Betalains and Flavonoids in Red Amaranth Hypocotyl under Blue Light and Dark Conditions
Source: Molecules. 2023 Jul 25;28(15):5627. doi: 10.3390/molecules28155627 (PMC10420052; doi:10.3390/molecules28155627)
Supplement: Supplementary file 1 [file molecules-28-05627-s001.zip › Supplementary Table S4 FPKM number of the gene.xls]

## Sheet: Sheet1
Supplementary Table S4 FPKM number of the gene
Sample	Known gene	Novel gene
Dark	14,019.67±59.34	8,234±7.55
Blue	14,204±294.27	8,238.67±12.34
